# Supplementary material for: Extraction of a Triterpene Solution and Evaluation of the Hypolipidemic Efficacy of the Pleurotus tuber-regium (Fr.) Sing Sclerotium
Source: Foods. 2022 Sep 16;11(18):2881. doi: 10.3390/foods11182881 (PMC9498554; doi:10.3390/foods11182881)
Supplement: Supplementary file 1 [file foods-11-02881-s001.zip]

Archive with 1 entries (1 files):
- foods-1874160-supplementary.pdf
